# Supplementary material for: The Impact of Nirsevimab on the Transport of Critically Ill Children
Source: Children (Basel). 2026 Feb 14;13(2):268. doi: 10.3390/children13020268 (PMC12939743; doi:10.3390/children13020268)
Supplement: Supplementary file 1 [file children-13-00268-s001.zip]

Archive with 1 entries (1 files):
- children-4132081-supplementary.pdf
